# Supplementary material for: Trazodone, dibenzoylmethane and tauroursodeoxycholic acid do not prevent motor dysfunction and neurodegeneration in Marinesco-Sjögren syndrome mice
Source: PLoS One. 2025 Jan 13;20(1):e0317404. doi: 10.1371/journal.pone.0317404 (PMC11729928; doi:10.1371/journal.pone.0317404)
Supplement: S1 File — (XLSX) [file pone.0317404.s001.xlsx]

## Sheet: Fig. 2
				Trazodone (panel B)
	NT	TUN	GSK+TUN	0,1 µM	1 µM	10 µM	20 µM	50 µM	100 µM	150 µM	250 µM
	15.94	103.59	23.1837	89.91	86.84	82.25	76.12	63.08	36.71	21.8	16.59
	15.15	99.23	21.3174	74.29	81.63	81.55	73.98	63	34.06	22.22	14.58
	19.32	98.86	19.3526	80.65	75.92	76.12	68.46	68.71	34.9	22.59	15.32
	18.16	103.67	22.1422
	15.95	92.92	20.7825
	17.14	101.73	18.5925
				DBM (panel C)
	NT	TUN	GSK+TUN	0,1 µM	1 µM	10 µM	20 µM	50 µM	100 µM	150 µM	250 µM
	21.3	102	19.2	97.2	102	99.2	68.9	50.2	40.7	39.3	28.1
	19.1	103	21.3	92.9	104	97.1	71	53.8	42	39.3	26.6
	18.6	98.5	20.5	94.7	97.6	90	72.7	48.4	40.8	36.6	25.7
	18.2	99.1	19.9
	17.4	100	22.7
	18	97.5	20.9
				m-CPP (panel D)
	NT	TUN	GSK+TUN	0,1 µM	1 µM	10 µM	20 µM	50 µM	100 µM	150 µM	250 µM
	13.1345	105.568	12.8151	137.733	146.637	130.639	129.96	97.9932	107.745	115.461	98.1628
	15.6784	89.4291	18.7818	158.592	122.329	120.803	110.797	120.661	108.479	120.831	107.688
	11.987	105.003	17.0096	161.928	170.944	125.721	120.379	109.327	108.112	118.146	102.925
				TUDCA (panel E)
	NT	TUN	GSK+TUN	150 µM	250 µM	500 µM
	8.87381	101.147	7.6579	99.3601	43.3391	32.5335
	9.50015	100.123	6.96853	97.0041	30.9628	26.5707
	7.79315	98.7307	6.71904	112.115	32.8243

## Sheet: Fig. 3A
	Week of treatment	CT vehicle										CT trazodone									woozy vehicle									woozy trazodone
	0	0.666667	1.33333	1	1.33333	2.66667	2	1.33333	2	3.66667	3	2.33333	1.33333	2	1	2.33333	2	1.33333	2.33333	1	1.33333	3	2.33333	2.66667	2.66667	0	2.66667	1.66667	3.66667	1	2.66667	0	1.66667	1.33333	3.33333	2.33333	1.33333	1	1	1.33333
	1	2	1	1	0.333333	2.33333	1.66667	3.33333	3.33333	3	2	1.66667	1.66667	3	1	0.666667	2.33333	1.33333	3.66667	2.66667	2.66667	3	2.33333	3.33333	1.33333	1	9.33333	2.33333	2.33333	1.66667	1	3.33333	1	4	2	1	1.33333	3.66667	3	2.66667
	2	0.666667	1.33333	0.666667	3.66667	3	4	4.33333	3.33333	2.33333	5.33333	2.66667	1	1.66667	0.666667	2.33333	5.66667	3.66667	2.66667	3	1.33333	3.66667	3.66667	16.6667	3.33333	2.66667	5.33333	2.66667	3.66667	2	2	1.33333	1.66667	6.33333	5	1.33333	4.33333	2.33333	6	5
	3	2.33333	1	0.333333	0.333333	2	3.33333	2.66667	12.6667	7	3.66667	2	0.333333	2.66667	1.66667	2	5	2	0.333333	1.33333	37.3333	28.3333	13.6667	48.6667	16	21.3333	51.3333	4.66667	24.6667	9	7	20.6667	22.6667	5.66667	33	15.6667	5.66667	11.6667	12.6667	6.33333
	4	1.66667	0.666667	0.666667	3	2.66667	1.33333	2	8.33333	7.33333	6	1	3	1	2	2.66667	3.33333	2	2.66667	2.33333	33.3333	16.6667	15.3333	35.6667	17.6667	27.6667	46.3333	20.6667	26	18.6667	15.6667	13.3333	5.66667	15.6667	13.6667	24.3333	19.3333	13.3333	28.3333	28.3333
	5	1.66667	2	1	1.33333	1	2	2.33333	8	9.33333	12.6667	0.666667	0.333333	0.666667	1	2.33333	16	3.33333	2.33333	1.66667	44.3333	33.3333	21	35	10.6667	32.6667	59	26	52	13.3333	7	12.3333	25	36.3333	7	38	35	24.3333	29.6667	27.3333

## Sheet: Fig. 3B
	Week of treatment	CT vehicle										CT trazodone									woozy vehicle									woozy trazodone
	0	4.22	5.83	9.1	3.82	7.74	9.40333	6.01	8.15667	6.57667	7.57667	8.30333	3.61667	7.44	5.47667	10.21	13.72	7.16333	7.94667	3.98667	19.8833	10.25	4.34333	10.03	8.52667	8.31667	5.53333	6.52	4.02333	6.03	4.54	5.84	7.46	6.83667	6.24667	16.6533	8.54	5.86667	5.08	7.53667
	1	3.54333	4.59333	5.49667	4.74667	4.95333	5.04667	15.7167	9.04333	9.62333	6.31333	3.86667	3.20333	3.96333	7.53333	11.46	3.91667	6.5	9.53	7.53667	15.78	5.70333	10.37	18.2233	7.62333	7.80333	15.2533	8.49333	5.31	3.96667	4.23333	3.92	6.24667	2.71	3.62333	12.36	3.95333	10.0567	8.56333	13.9733
	2	8.72	5.73	4.22	5.64	4.87667	5.20667	9.72667	29.5533	6.36333	11.6667	4.66333	5.12667	5.30333	5.98333	13.5733	8.31667	4.46667	8.58	6.10333	11.9	18.62	9.25	24.7	8.75667	14.0267	17.5467	4.89333	6.25333	6.74333	12.1233	5.90333	10.9	3.49667	3.69	6.96667	5.62333	8.1	16.67	9.76667
	3	9.90667	5.58333	10.1767	4.22333	8.24667	5.37	9.86667	20.5733	6.41333	16.2	4.34333	3.69	3.21667	6.99333	11.0067	19.99	3.24333	5.04333	6.62	37.8033	35.7167	20.5	29.68	16.4533	17.5633	35.6067	11.68	19.0767	5.96	8.87333	35.1733	34.49	6.43667	23.9233	21.0733	6.94333	29.0667	13.4867	22.4033
	4	8.25333	3.44667	5.52	4.71667	6.45	7.78333	7.18333	17.0133	8.00333	10.0867	3.82333	9.53333	6.00333	7.01	7.38	4.55333	8.75333	7.33333	5.27667	34.25	19.64	9.35333	27.6467	17.41	20.7567	72.57	24.0567	24.3567	15.9233	22.75	7.96667	9.62	26.7367	26.51	25.22	18.4867	17.6067	24.7367	28.55
	5	10.07	3.37333	5.52667	3.05667	3.46333	5.47333	5.57333	9.43333	14.7733	20.4867	3.88333	5.05	4.76333	6.21667	13.29	32.9967	9.17	12.5667	6.61667	53.8267	23.5867	8.47667	47.5667	8.07667	25.0333	78.1867	25.29	31.1367	10.86	9.63	12.2767	24.9433	60.03	6.88	32.73	26.2533	43.14	23.7633	23.47

## Sheet: Fig. 3C
	Week of treatment	CT vehicle										CT trazodone									woozy vehicle									woozy trazodone
	0	281.67	248.33	294.33	188	300	292.67	300	202.33	267.33	194.33	293.33	232.33	300	272	287	292.33	281.67	282.67	198.67	219.67	186	271.33	300	300	236	284.33	280.33	250	213.33	190.33	299.67	287.67	300	285	224	187.33	285	256.67	271
	1	276.67	298	261.67	192	300	248	300	194.67	237	191	286.33	300	300	300	300	291.33	234.67	195	300	300	282.33	289	258.67	275.67	277	208.67	197.33	139.33	284	300	300	293	258	300	295.67	300	280	155	300
	2	279.67	250.33	282.33	187	300	283.33	280.33	240	184	217	300	300	300	300	300	279.33	158.67	164.33	300	300	291.67	294	256	286.67	253	277	187.33	132.33	300	300	300	137.33	172.33	298.67	270	298.67	254	234	300
	3	285.33	288.67	298	148.33	300	299	300	206	123	237.33	300	300	299.33	300	300	218.67	300	276.67	213	300	234.33	300	162.33	300	292.33	217.33	207	163	300	300	295	103	182	234.33	225.33	286.33	150.67	141	300
	4	261.33	300	300	201.67	264.33	286	296.67	208.67	155.67	235	300	245.67	300	300	300	160.33	300	268	199.67	280.67	189.67	263.33	178.67	298.67	220.67	236	176.67	123.33	300	300	258.33	90.667	190.33	292	175	150.33	280	134.33	113
	5	256.67	300	300	192.67	291.33	270.67	300	216	161.67	214.67	286.33	300	293.33	300	300	193	300	281.33	179.67	259.33	191.33	291.67	125.67	267.33	143.67	184.33	183	75.667	298.67	298.33	221	99.667	159.67	204	205.67	158	295.33	97.667	151

## Sheet: Fig. 4B
			vehicle					trazodone
		CT	80.01	76.65	57.63	73.63	74.03	72.59	78.61	64.78	89.78	87.12
		woozy	39.02	49.99	37.77	57.36	54.65	52.54	38.09	47.13	55.89	45.72
			CT trazodone						Woozy trazodone
				%Area	Mean					%Area	Mean
		Mouse 1	Slice 1	70.488				Mouse 1	Slice 1	57.756
			Slice 2	74.78	72.591				Slice 2	64.48	52.5353
			Slice 3	75.202					Slice 3	40.236
			Slice 4	69.894					Slice 4	47.669
		Mouse 2	Slice 1	77.607				Mouse 2	Slice 1	31.054
			Slice 2	75.766	78.6122				Slice 2	38.201	38.0868
			Slice 3	81.801					Slice 3	38.852
			Slice 4	79.275					Slice 4	44.24
		Mouse 3	Slice 1	54.991				Mouse 3	Slice 1	41.167
			Slice 2	61.375	64.7758				Slice 2	50.377	47.1333
			Slice 3	71.032					Slice 3	41.587
			Slice 4	71.705					Slice 4	55.402
		Mouse 4	Slice 1	81.183				Mouse 4	Slice 1	48.873
			Slice 2	92.012	89.7815				Slice 2	57.891	55.8945
			Slice 3	91.68					Slice 3	54.109
			Slice 4	94.251					Slice 4	62.705
		Mouse 5	Slice 1	85.64				Mouse 5	Slice 1	39.313
			Slice 2	89.291	87.1195				Slice 2	43.048	45.7205
			Slice 3	87.998					Slice 3	43.539
			Slice 4	85.549					Slice 4	56.982
			CT veicolo						Woozy veicolo
				%Area	Mean					%Area	Mean
		Mouse 1	Slice 1	83.381				Mouse 1	Slice 1	30.228
			Slice 2	79.025	80.0068				Slice 2	38.467	39.0207
			Slice 3	76.144					Slice 3	49.256
			Slice 4	81.477					Slice 4	38.132
		Mouse 2	Slice 1	77.454				Mouse 2	Slice 1	50.987
			Slice 2	76.989	76.6482				Slice 2	56.265	49.9917
			Slice 3	72.267					Slice 3	43.397
			Slice 4	79.883					Slice 4	49.318
		Mouse 3	Slice 1	54.581				Mouse 3	Slice 1	44.132
			Slice 2	71.36	57.6277				Slice 2	50.706	37.774
			Slice 3	45.73					Slice 3	22.496
			Slice 4	58.84					Slice 4	33.762
		Mouse 4	Slice 1	76.667				Mouse 4	Slice 1	49.608
			Slice 2	77.528	73.626				Slice 2	63.939	57.3612
			Slice 3	61.461					Slice 3	58.145
			Slice 4	78.848					Slice 4	57.753
		Mouse 5	Slice 1	68.477				Mouse 5	Slice 1	61.119
			Slice 2	79.518	74.0258				Slice 2	60.89	54.6472
			Slice 3	74.979					Slice 3	42.776
			Slice 4	73.129					Slice 4	53.804

## Sheet: Fig. 4D
			vehicle					trazodone
		CT	0.12	0.1	0.06	0.12	0.07	0.11	0.12	0.69	0.05	0.26
		woozy	54.9	51.33	54.57	60.3	56.73	68.24	50.25	64.59	64.6	57.02
		CT Trazodone							Woozy trazodone
				PCs total	PCs Chop positive	%PCs Chop+ on total PCs	Media				PCs total	PCs Chop positive	%PCs Chop+ on total PCs	Media
		Mouse 1	Slice 1	443	0	0			Mouse 1	Slice 1	342	227	66.3743
			Slice 2	463	2	0.431965	0.107991			Slice 2	263	187	71.1027	68.2434
			Slice 3	451	0	0				Slice 3	379	252	66.4908
			Slice 4	391	0	0				Slice 4	342	236	69.0058
		Mouse 2	Slice 1	530	0	0			Mouse 2	Slice 1	490	210	42.8571
			Slice 2	477	0	0	0.122168			Slice 2	390	192	49.2308	50.2489
			Slice 3	649	2	0.308166				Slice 3	475	284	59.7895
			Slice 4	554	1	0.180505				Slice 4	397	195	49.1184
		Mouse 3	Slice 1	426	2	0.469484			Mouse 3	Slice 1	336	237	70.5357
			Slice 2	396	2	0.505051	0.690097			Slice 2	338	225	66.568	64.5862
			Slice 3	366	3	0.819672				Slice 3	402	236	58.7065
			Slice 4	414	4	0.966184				Slice 4	363	227	62.5344
		Mouse 4	Slice 1	534	0	0			Mouse 4	Slice 1	427	280	65.5738
			Slice 2	430	0	0	0.0497018			Slice 2	382	262	68.5864	64.6039
			Slice 3	503	1	0.198807				Slice 3	372	237	63.7097
			Slice 4	483	0	0				Slice 4	403	244	60.5459
		Mouse 5	Slice 1	556	0	0			Mouse 5	Slice 1	417	235	56.3549
			Slice 2	530	1	0.188679	0.261762			Slice 2	389	201	51.671	57.0176
			Slice 3	530	0	0				Slice 3	416	233	56.0096
			Slice 4	466	4	0.858369				Slice 4	342	219	64.0351
		CT vehicle							Woozy vehicle
				PCs total	PCs Chop positive	%PCs Chop+ on total PCs	Media				PCs total	PCs Chop positive	%PCs Chop+ on total PCs	Media
		Mouse 1	Slice 1	441	1	0.226757			Mouse 1	Slice 1	541	301	55.6377
			Slice 2	397	0	0	0.120465			Slice 2	464	253	54.5259	54.903
			Slice 3	421	0	0				Slice 3	437	242	55.3776
			Slice 4	392	1	0.255102				Slice 4	479	259	54.071
		Mouse 2	Slice 1	483	1	0.207039			Mouse 2	Slice 1	531	251	47.2693
			Slice 2	420	0	0	0.104391			Slice 2	427	233	54.5667	51.325
			Slice 3	475	1	0.210526				Slice 3	453	231	50.9934
			Slice 4	467	0	0				Slice 4	425	223	52.4706
		Mouse 3	Slice 1	437	1	0.228833			Mouse 3	Slice 1	525	282	53.7143
			Slice 2	415	0	0	0.0572082			Slice 2	550	325	59.0909	54.5724
			Slice 3	404	0	0				Slice 3	614	300	48.8599
			Slice 4	417	0	0				Slice 4	551	312	56.6243
		Mouse 4	Slice 1	437	0	0			Mouse 4	Slice 1	437	266	60.8696
			Slice 2	397	0	0	0.121065			Slice 2	376	220	58.5106	60.3003
			Slice 3	413	2	0.484262				Slice 3	437	265	60.6407
			Slice 4	382	0	0				Slice 4	322	197	61.1801
		Mouse 5	Slice 1	334	0	0			Mouse 5	Slice 1	475	250	52.6316
			Slice 2	347	0	0	0.0686813			Slice 2	419	261	62.2912	56.7277
			Slice 3	364	1	0.274725				Slice 3	496	259	52.2177
			Slice 4	321	0	0				Slice 4	435	260	59.7701

## Sheet: Fig. 5
		vehicle						trazodone					DBM							TUDCA
	CHOP mRNA	4.59265	3.08362	2.5555	3.19394	4.50298	3.67026	2.32805	3.15728	2.38453	3.06554	3.59685	3.84443	10.677	7.52869	7.7146	4.73712	3.21643	1.42208	6.67483	3.14387	5.81668	2.36425	1.40737	4.71636

## Sheet: Fig. 6
			Trazodone - Brain												m-CPP - Brain
			C57BL/6J				CXB5/By/J								C57BL/6J				CXB5/By/J
		0.5	8.03	15.78	22.78	9.04	21.4	21.12	18.62					0.5	29.16	44.74	64.99	64.07	23.27	23.28	16.53
		1	5.61	4.25	21.8	5.29	12.91	8.63	7.37					1	51.9	63.33	53.12	66.17	24.67	26.76	33.38
		2	1.48	0.71	0.63	0.94	0.99	2.26	1.32					2	42.56	46.71	48.73	36.39	17.5	29.84	24.06
		3	0.39	0.39	0.52	0.43	0.7	1.22	0.52					3	30.35	38.97	42.63	35.24	10.5	29.92	12.76
		4	0.14	0.54		0.23	0.22	0.1						4	18.29	28.14	38.69	22	6.58	4.82	9.28
		6	0.13	0.13	0.21	0.13								6	16.54	12.27	10.74	10.48	3.18	5.08	4.66
			Trazodone - Plasma												m-CPP - Plasma
			C57BL/6J				CXB5/By/J								C57BL/6J				CXB5/By/J
		0.5	4.92	8.89	9.63	5.9	11.55	14.451	10.549					0.5	1.04	1.93	2.34	2.28	1.303	1.539	1.217
		1	3.42	3.4	6.08	3.87	7.617	3.88	5.049					1	1.36	1.79	1.15	2.05	1.218	1.043	1.504
		2	1.75	1.05	0.91	1.19	2.212		1.525					2	0.86	1.46	1.45	0.98	0.936		1.139
		3	0.48	0.47	0.84	0.6	0.535	1.092	0.285					3	0.92	1.14	1.26	1.29	0.655	1.024	0.598
		4	0.23	0.78		0.38	0.076	0.11	0.304					4	0.72	0.89	0.81	0.94	0.332	0.502	0.554
		6	0.17	0.15	0.11	0.17	0.047	0.071	0.067					6	0.75	0.58	0.56	0.58	0.133	0.397	0.247

## Sheet: Fig. 7
		Trazodone						m-CPP
		Plasma – CT	Plasma – woozy	Brain – CT	Brain – woozy			Plasma – CT	Plasma – woozy	Brain – CT	Brain – woozy
		0.16	0.11	0.17	0.12			0.27	0.25	3.99	3.5
		0.1	0.21	0.02	0.19			0.39	0.86	4.83	11.95
		0.12	0.03	0.08	0.03			0.24	0.6	2.13	6.59
		0.03	0.03	0.03	0.03			0.37	0.34	1.66	4.44
		0.03	0.04	0.03	0.05			0.11	0.43	1.51	5
		0.05	0.02	0.02	0.03			0.11	0.32	2	4.4
		0.02	0.03	0.04	0.03			0.26	0.42	3.55	4.74
			0.06	0.04	0.05			0.4	0.22	4.74	2.29
			0.04	0.04	0.04			0.05	0.3	2.48	3.62
			0.03		0.03				0.2		1.07
					0.03						1.81

## Sheet: Fig. 8A
	Week of treatment	CT vehicle											CT TUDCA												CT DBM												woozy vehicle												woozy TUDCA
	0	0.666667	0	2.33333	1.33333	2.33333	1	1.33333	1.33333	0	1.66667	3.66667	1	1.66667	0.333333	2.33333	1	1.33333	0	2.66667	2.66667	1	2.33333	1.33333	1.33333	1	1	0.333333	0.333333	0.666667	1	1.66667	1	0.666667	2.66667	2.33333	1.66667	0.333333	1.33333	0.666667	1	1.33333	2	2.66667	2.33333	1.66667	3.33333	1.66667	0
	1	1	1.33333	2.66667	2.66667	1.33333	3	0.666667	1	0.666667	2.33333	2	3	1.33333	1.33333	2.66667	2	1	0.666667	2.66667	1.33333	0	1.33333	3.33333	1.66667	2.33333	2	1.66667	2.66667	1.66667	2.33333	1	1	0.666667	1	0.666667	3	1.66667	3.33333	2.33333	1.66667	1	2.33333	3	2.33333	0	0.666667	2	2.33333
	2	0.666667	0.666667	1.33333	1	0.666667	4.66667	0.666667	0	0	1.33333	1	1.33333	3.33333	2	2	1	3	1.33333	4.66667	2.33333	2	1.33333	2.66667	1.33333	0.333333	1	2	3.33333	1	1	2.66667	1.66667	1	1	1.33333	22.3333	11.3333	21.3333	7.66667	7.66667	7	3.66667	28	18.3333	15.6667	8	8.33333	4.66667
	3	2	1.33	2	2	2	3	1	1	1	1	2.33	3	1.33	1.33	3.33	1.67	3.33	1.33	2.33	1.33	2.67	1.67	3.67	1.33	1.67	3	2	1.67	1.67	2	2	2.33	0.67	2.67	1	7.67	6.67	9	7.67	5	3.67	4.67	19	21	11.33	8.67	7	8.33
	4	1	1.66667	0.666667	0.666667	1	3	0.666667	0	0.333333	2.66667	1	2.33333	1	0.333333	1	1.33333	2.66667	1.66667	5.66667	1.66667	6	1.66667	5.33333	1.33333	0	1	1	0.333333	1	0.333333	3.33333	0.333333	0.666667	0	1.66667	6.33333	11	26.6667	15.6667	16	12	12	30.6667	34.3333	22.6667	12	6.66667	25.6667
	5	2.33	1	1	2	2.67	3.67	0.33	0.33	0.33	2.67	1.67	3	2	0.67	2	1.67	2.33	0.67	3	2	3.33	0.33	3.33	0.67	0.67	2.67	1.33	1	1.33	2.33	2.67	2	0.33	1.67	2	7	8.33	10.33	8.33	5.33	27.67	3.67	19	18	11.67	13	10	15
[truncated: 25 more columns]

[truncated: 6 more sheets: Fig. 8B, Fig. 8C, Fig. 9B, Fig. 9D, Fig. 10A, Fig. 10B]
